# Supplementary material for: Efficient circular RNA synthesis for potent rolling circle translation
Source: Nat Biomed Eng. 2024 Dec 13;9(7):1062–74. doi: 10.1038/s41551-024-01306-3 (PMC12270912; doi:10.1038/s41551-024-01306-3)
Supplement: Supplementary file 3 — List of all sequences. [file 41551_2024_1306_MOESM3_ESM.xlsx]

## Sheet: IRESs
CVB3	TTAAAACAGCCTGTGGGTTGATCCCACCCACAGGCCCATTGGGCGCTAGCACTCTGGTATCACGGTACCTTTGTGCGCCTGTTTTATACCCCCTCCCCCAACTGTAACTTAGAAGTAACACACACCGATCAACAGTCAGCGTGGCACACCAGCCACGTTTTGATCAAGCACTTCTGTTACCCCGGACTGAGTATCAATAGACTGCTCACGCGGTTGAAGGAGAAAGCGTTCGTTATCCGGCCAACTACTTCGAAAAACCTAGTAACACCGTGGAAGTTGCAGAGTGTTTCGCTCAGCACTACCCCAGTGTAGATCAGGTCGATGAGTCACCGCATTCCCCACGGGCGACCGTGGCGGTGGCTGCGTTGGCGGCCTGCCCATGGGGAAACCCATGGGACG…
CSFV	GTATACGAGGTTAGTTCATTCTCGTATACACGATTGGACAAATCAAAATTATAATTTGGTTCAGGGCCTCCCTCCAGCGACGGCCGAACTGGGCTAGCCATGCCCATAGTAGGACTAGCAAACGGAGGGACTAGCCGTAGTGGCGAGCTCCCTGGGTGGTCTAAGTCCTGAGTACAGGACAGTCGTCAGTAGTTCGACGTGAGCAGAAGCCCACCTCGAGATGCTACGTGGACGAGGGCATGCCCAAGACACACCTTAACCCTAGCGGGGGTCGCTAGGGTGAAATCACACCACGTGATGGGAGTACGACCTGATAGGGCGCTGCAGAGGCCCACTATTAGGCTAGTATAAAAATCTCTGCTGTACATGGCAC
CSFV_RCT	GTATACGAGGTTAGTTCATTCTCGTATACACGATTGGACAAATCAAAATTACAATTTGGTTCAGGGCCTCCCTCCAGCGACGGCCGAACTGGGCTAGCCATGCCCATAGTAGGACTAGCAAACGGAGGGACTAGCCGTAGTGGCGAGCTCCCTGGGTGGTCTAAGTCCTGGGTACAGGACAGTCGTCAGTGGTTCGACGTGAGCAGAAGCCCACCTCGAGATGCTACGTGGACGAGGGCATGCCCAAGACACACCTTAACCCTAGCGGGGGTCGCTAGGGTGAAATCACACCACGTGATGGGAGTACGACCTGATAGGGCGCTGCAGAGGCCCACTATTAGGCTAGTAAAAAATCTCTGCTGTACATGGCAC
OR4F17	TACTCCC

## Sheet: TRIC constructs
TRIC V0-3*Flag		AAATAATTGAGCCTTAGAGAAGAAATTCTTTAAGTGGATGCTCTCAAACTCAGGGAAACCTAAATCTAGCTATAGACAAGGCAATCCTGAGCCAAGCCGAAGTAGTAATTAGTAAGTTAACAACAGATAACTTACAGCTAATCGGAAGGTGCAGAGACTCGACGGGAGCTACCCTAACGTCAAGACGAGGGTAAAGAGAGAGTCCAATTCTCAAAGCCAATAGGCAGTAGCGAAAGCTGCGGGAGAATGAAAATCCGTTGACCTTAAACGGTCGTGTGGTACACTCGATCTGGACTAAAGCTGCTCATGGATTACAAAGATCACGATGGTGATTATAAAGATCACGACATCGATTACAAGGATGATGATGATAAGAGACGCTACGGACTTAAAAA
TRIC V1.0-3*Flag		GGTCAATCGGTTGGCTTCCGAAATAATTGAGCCTTAGAGAAGAAATTCTTTAAGTGGATGCTCTCAAACTCAGGGAAACCTAAATCTAGCTATAGACAAGGCAATCCTGAGCCAAGCCGAAGTAGTAATTAGTAAGTTAACAACAGATAACTTACAGCTAATCGGAAGGTGCAGAGACTCGACGGGAGCTACCCTAACGTCAAGACGAGGGTAAAGAGAGAGTCCAATTCTCAAAGCCAATAGGCAGTAGCGAAAGCTGCGGGAGAATGAAAATCCGTTGACCTTAAACGGTCGTGTGGTACACTCGATCTGGACTAAAGCTGCTCATGGATTACAAAGATCACGATGGTGATTATAAAGATCACGACATCGATTACAAGGATGATGATGATAAGAGAC…
TRIC V1.1-3*Flag		GGTCAATCGGTTGGCTTCCGAAATAATTGAGCCTTAGAGAAGAAATTCTTTAAGTGGATGCTCTCAAACTCAGGGAAACCTAAATCTAGCTATAGACAAGGCAATCCTGAGCCAAGCCGAAGTAGTAATTAGTAAGTTAACAACAGATAACTTACAGCTAATCGGAAGGTGCAGAGACTCGACGGGAGCTACCCTAACGTCAAGACGAGGGTAAAGAGAGAGTCCAATTCTCAAAGCCAATAGGCAGTAGCGAAAGCTGCGGGAGAATGAAAATCCGTTGACCTTAAACGGTCGTGTGGTACACTCGATCTGGACTAAAGCTGCTCATGGATTACAAAGATCACGATGGTGATTATAAAGATCACGACATCGATTACAAGGATGATGATGATAAGAGAC…
TRIC V1.2-3*Flag		GGTCAATCGGTTGGCTTCCGTAATTGAGCCTTAGAGAAGAAATTCTTTAAGTGGATGCTCTCAAACTCAGGGAAACCTAAATCTAGCTATAGACAAGGCAATCCTGAGCCAAGCCGAAGTAGTAATTAGTAAGTTAACAACAGATAACTTACAGCTAATCGGAAGGTGCAGAGACTCGACGGGAGCTACCCTAACGTCAAGACGAGGGTAAAGAGAGAGTCCAATTCTCAAAGCCAATAGGCAGTAGCGAAAGCTGCGGGAGAATGAAAATCCGTTGACCTTAAACGGTCGTGTGGTACACTCGATCTGGACTAAAGCTGCTCATGGATTACAAAGATCACGATGGTGATTATAAAGATCACGACATCGATTACAAGGATGATGATGATAAGAGACGCT…
TRIC V1.0-EGFP		GGATAATACGGTCAATCAGTTGGCTTCCGAAATAATTGAGCCTTAGAGAAGAAATTCTTTAAGTGGATGCTCTCAAACTCAGGGAAACCTAAATCTAGCTATAGACAAGGCAATCCTGAGCCAAGCCGAAGTAGTAATTAGTAAGTTAACAACAGATAACTTACAGCTAATCGGAAGGTGCAGAGACTCGACGGGAGCTACCCTAACGTCAAGACGAGGGTAAAGAGAGAGTCCAATTCTCAAAGCCAATAGGCAGTAGCGAAAGCTGCGGGAGAATGAAAATCCGTTGACCTTAAACGGTCGTGTGGGTTCAAGTCCCTCCACCCCCACGCCGGAAACGCAATAGCCGAAAAACAAAAAACAAAAAAAACAAAAAAAAAACCAAAAAAACAAAACACA…
TRIC V1.0-EGS40_EGFP		GGATAATACCCGTCGATTGTCCACTGGTCGGTCAATCAGTTGGCTTCCGAAATAATTGAGCCTTAGAGAAGAAATTCTTTAAGTGGATGCTCTCAAACTCAGGGAAACCTAAATCTAGCTATAGACAAGGCAATCCTGAGCCAAGCCGAAGTAGTAATTAGTAAGTTAACAACAGATAACTTACAGCTAATCGGAAGGTGCAGAGACTCGACGGGAGCTACCCTAACGTCAAGACGAGGGTAAAGAGAGAGTCCAATTCTCAAAGCCAATAGGCAGTAGCGAAAGCTGCGGGAGAATGAAAATCCGTTGACCTTAAACGGTCGTGTGGGTTCAAGTCCCTCCACCCCCACGCCGGAAACGCAATAGCCGAAAAACAAAAAACAAAAAAAACAAAAAAAA…
TRIC V1.0-Fluc		GGATAATACGGTCAATCGGTTGGCTTCCGAAATAATTGAGCCTTAGAGAAGAAATTCTTTAAGTGGATGCTCTCAAACTCAGGGAAACCTAAATCTAGCTATAGACAAGGCAATCCTGAGCCAAGCCGAAGTAGTAATTAGTAAGTTAACAACAGATAACTTACAGCTAATCGGAAGGTGCAGAGACTCGACGGGAGCTACCCTAACGTCAAGACGAGGGTAAAGAGAGAGTCCAATTCTCAAAGCCAATAGGCAGTAGCGAAAGCTGCGGGAGAATGAAAATCCGTTGACCTTAAACGGTCGTGTGGGTTCAAGTCCCTCCACCCCCACGCCGGAAACGCAATAGCCGAAAAACAAAAAACAAAAAAAACAAAAAAAAAACCAAAAAAACAAAACACA…
TRIC V1.0-Spike		GGATAATACGGTCAATCAGTTGGCTTCCGAAATAATTGAGCCTTAGAGAAGAAATTCTTTAAGTGGATGCTCTCAAACTCAGGGAAACCTAAATCTAGCTATAGACAAGGCAATCCTGAGCCAAGCCGAAGTAGTAATTAGTAAGTTAACAACAGATAACTTACAGCTAATCGGAAGGTGCAGAGACTCGACGGGAGCTACCCTAACGTCAAGACGAGGGTAAAGAGAGAGTCCAATTCTCAAAGCCAATAGGCAGTAGCGAAAGCTGCGGGAGAATGAAAATCCGTTGACCTTAAACGGTCGTGTGGGTTCAAGTCCCTCCACCCCCACGCCGGAAACGCAATAGCCGAAAAACAAAAAACAAAAAAAACAAAAAAAAAACCAAAAAAACAAAACACA…
TRIC V1.0-Cas9		GGATAATACGGTCAATCAGTTGGCTTCCGAAATAATTGAGCCTTAGAGAAGAAATTCTTTAAGTGGATGCTCTCAAACTCAGGGAAACCTAAATCTAGCTATAGACAAGGCAATCCTGAGCCAAGCCGAAGTAGTAATTAGTAAGTTAACAACAGATAACTTACAGCTAATCGGAAGGTGCAGAGACTCGACGGGAGCTACCCTAACGTCAAGACGAGGGTAAAGAGAGAGTCCAATTCTCAAAGCCAATAGGCAGTAGCGAAAGCTGCGGGAGAATGAAAATCCGTAGCGTCTCGCCGGTAACGCAGAAAAACAAAAAACAAAAAAAACAAAAAAAAAACCAAAAAAACAAAACACATTAAAACAGCCTGTGGGTTGATCCCACCCACAGGCCCATTG…
TRIC V1.0-Factor 8		GGATAATACGGTCAATCAGTTGGCTTCCGAAATAATTGAGCCTTAGAGAAGAAATTCTTTAAGTGGATGCTCTCAAACTCAGGGAAACCTAAATCTAGCTATAGACAAGGCAATCCTGAGCCAAGCCGAAGTAGTAATTAGTAAGTTAACAACAGATAACTTACAGCTAATCGGAAGGTGCAGAGACTCGACGGGAGCTACCCTAACGTCAAGACGAGGGTAAAGAGAGAGTCCAATTCTCAAAGCCAATAGGCAGTAGCGAAAGCTGCGGGAGAATGAAAATCCGTTGACCTTAAACGGTCGTGTGGGTTCAAGTCCCTCCACCCCCACGCCGGAAACGCAATAGCCGAAAAACAAAAAACAAAAAAAACAAAAAAAAAACCAAAAAAACAAAACACA…
TRIC V1-P2A-EGFP		GGATAATACGGTCAATCGGTTGGCTTCCGAAATAATTGAGCCTTAGAGAAGAAATTCTTTAAGTGGATGCTCTCAAACTCAGGGAAACCTAAATCTAGCTATAGACAAGGCAATCCTGAGCCAAGCCGAAGTAGTAATTAGTAAGTTAACAACAGATAACTTACAGCTAATCGGAAGGTGCAGAGACTCGACGGGAGCTACCCTAACGTCAAGACGAGGGTAAAGAGAGAGTCCAATTCTCAAAGCCAATAGGCAGTAGCGAAAGCTGCGGGAGAATGAAAATCCGTTGGCAGCGGCGCCACAAACTTCTCTCTGCTAAAGCAAGCAGGTGATGTTGAAGAAAACCCCGGGCCTGGTACTCCCATCATGGTGAGCAAGGGCGAGGAGCTGTTCACCGGG…
TRIC V1.30-3*Flag		GGTCAATCGGTTGGCTTCCGAAATAATTGAGCCTTAGAGAAGAAATTCTTTAAGTGGATGCTCTCAAACTCAGGGAAACCTAAATCTAGCTATAGACAAGGCAATCCTGAGCCAAGCCGAAGTAGTAATTAGTAAGTTAACAACAGATAACTTACAGCTAATCGGAAGGTGCAGAGACTCGACGGGAGCTACCCTAACGTCAAGACGAGGGTAAAGAGAGAGTCCAATTCTCAAAGCCAATAGGCAGTAGCGAAAGCTGCGGGAGAATGAATACACTCGATCTGGACTAAAGCTGCTCATGGATTACAAAGATCACGATGGTGATTATAAAGATCACGACATCGATTACAAGGATGATGATGATAAGCTTAAACTTTCGGAAGCCAACCGATTGACC
TRIC V1.31-3*Flag		GGTCAATCGGTTGGCTTCCGAAATAATTGAGCCTTAGAGAAGAAATTCTTTAAGTGGATGCTCTCAAACTCAGGGAAACCTAAATCTAGCTATAGACAAGGCAATCCTGAGCCAAGCCGAAGTAGTAATTAGTAAGTTAACAACAGATAACTTACAGCTAATCGGAAGGTGCAGAGACTCGACGGGAGCTACCCTAACGTCAAGACGAGGGTAAAGAGAGAGTCCAATTCTCAAAGCCAATAGGCAGTAGCGAAAGCTGCGGGAGAATGAAGGCCGGCCGGAAGCCAACCGATACACTCGATCTGGACTAAAGCTGCTCATGGATTACAAAGATCACGATGGTGATTATAAAGATCACGACATCGATTACAAGGATGATGATGATAAGAGACGCTACGG…
TRIC V1.32-3*Flag		GGTCAATCGGTTGGCTTCCGAAATAATTGAGCCTTAGAGAAGAAATTCTTTAAGTGGATGCTCTCAAACTCAGGGAAACCTAAATCTAGCTATAGACAAGGCAATCCTGAGCCAAGCCGAAGTAGTAATTAGTAAGTTAACAACAGATAACTTACAGCTAATCGGAAGGTGCAGAGACTCGACGGGAGCTACCCTAACGTCAAGACGAGGGTAAAGAGAGAGTCCAATTCTCAAAGCCAATAGGCAGTAGCGAAAGCTGCGGGAGAATGAATACACTCGATCTGGACTAAAGCTGCTCATGGATTACAAAGATCACGATGGTGATTATAAAGATCACGACATCGATTACAAGGATGATGATGATAAGAGACGCTACGGACTTAAACTTTCGGAAGCCAA…
TRIC V1.33-3*Flag		GGTCAATCGGTTGGCTTCCGAAATAATTGAGCCTTAGAGAAGAAATTCTTTAAGTGGATGCTCTCAAACTCAGGGAAACCTAAATCTAGCTATAGACAAGGCAATCCTGAGCCAAGCCGAAGTAGTAATTAGTAAGTTAACAACAGATAACTTACAGCTAATCGGAAGGTGCAGAGACTCGACGGGAGCTACCCTAACGTCAAGACGAGGGTAAAGAGAGAGTCCAATTCTCAAAGCCAATAGGCAGTAGCGAAAGCTGCGGGAGAATGAAAATCCGTTGACCTTAAACGGTCGTGTGGTACACTCGATCTGGACTAAAGCTGCTCATGGATTACAAAGATCACGATGGTGATTATAAAGATCACGACATCGATTACAAGGATGATGATGATAAGCTTA…
TRIC V1.34-3*Flag		GGTCAATCGGTTGGCTTCCGAAATAATTGAGCCTTAGAGAAGAAATTCTTTAAGTGGATGCTCTCAAACTCAGGGAAACCTAAATCTAGCTATAGACAAGGCAATCCTGAGCCAAGCCGAAGTAGTAATTAGTAAGTTAACAACAGATAACTTACAGCTAATCGGAAGGTGCAGAGACTCGACGGGAGCTACCCTAACGTCAAGACGAGGGTAAAGAGAGAGTCCAATTCTCAAAGCCAATAGGCAGTAGCGAAAGCTGCGGGAGAATGAAAATCCGTTGACCTTAAACGGTCGTACACTCGATCTGGACTAAAGCTGCTCATGGATTACAAAGATCACGATGGTGATTATAAAGATCACGACATCGATTACAAGGATGATGATGATAAGCTTAAACTT…
TRIC V1.35-3*Flag		GGTCAATCGGTTGGCTTCCGAAATAATTGAGCCTTAGAGAAGAAATTCTTTAAGTGGATGCTCTCAAACTCAGGGAAACCTAAATCTAGCTATAGACAAGGCAATCCTGAGCCAAGCCGAAGTAGTAATTAGTAAGTTAACAACAGATAACTTACAGCTAATCGGAAGGTGCAGAGACTCGACGGGAGCTACCCTAACGTCAAGACGAGGGTAAAGAGAGAGTCCAATTCTCAAAGCCAATAGGCAGTAGCGAAAGCTGCGGGAGAATGAAAATCCGTTGACCTTTACACTCGATCTGGACTAAAGCTGCTCATGGATTACAAAGATCACGATGGTGATTATAAAGATCACGACATCGATTACAAGGATGATGATGATAAGCTTAAACTTTCGGAAGCC…
TRIC V1.36-3*Flag		GGTCAATCGGTTGGCTTCCGAAATAATTGAGCCTTAGAGAAGAAATTCTTTAAGTGGATGCTCTCAAACTCAGGGAAACCTAAATCTAGCTATAGACAAGGCAATCCTGAGCCAAGCCGAAGTAGTAATTAGTAAGTTAACAACAGATAACTTACAGCTAATCGGAAGGTGCAGAGACTCGACGGGAGCTACCCTAACGTCAAGACGAGGGTAAAGAGAGAGTCCAATTCTCAAAGCCAATAGGCAGTAGCGAAAGCTGCGGGAGAATGAAAATCCGTTTACACTCGATCTGGACTAAAGCTGCTCATGGATTACAAAGATCACGATGGTGATTATAAAGATCACGACATCGATTACAAGGATGATGATGATAAGCTTAAACTTTCGGAAGCCAACCGA…
TRIC V1.37-3*Flag		GGTCAATCGGTTGGCTTCCGAAATAATTGAGCCTTAGAGAAGAAATTCTTTAAGTGGATGCTCTCAAACTCAGGGAAACCTAAATCTAGCTATAGACAAGGCAATCCTGAGCCAAGCCGAAGTAGTAATTAGTAAGTTAACAACAGATAACTTACAGCTAATCGGAAGGTGCAGAGACTCGACGGGAGCTACCCTAACGTCAAGACGAGGGTAAAGAGAGAGTCCAATTCTCAAAGCCAATAGGCAGTAGCGAAAGCTGCGGGAGAATGAAAATCCGTTGACCTTTACACTCGATCTGGACTAAAGCTGCTCATGGATTACAAAGATCACGATGGTGATTATAAAGATCACGACATCGATTACAAGGATGATGATGATAAGAGACGCTACGGACTTAAA…
TRIC V1.38-3*Flag		GGTCAATCGGTTGGCTTCCGAAATAATTGAGCCTTAGAGAAGAAATTCTTTAAGTGGATGCTCTCAAACTCAGGGAAACCTAAATCTAGCTATAGACAAGGCAATCCTGAGCCAAGCCGAAGTAGTAATTAGTAAGTTAACAACAGATAACTTACAGCTAATCGGAAGGTGCAGAGACTCGACGGGAGCTACCCTAACGTCAAGACGAGGGTAAAGAGAGAGTCCAATTCTCAAAGCCAATAGGCAGTAGCGAAAGCTGCGGGAGAATGAAAATCCGTTACACTCGATCTGGACTAAAGCTGCTCATGGATTACAAAGATCACGATGGTGATTATAAAGATCACGACATCGATTACAAGGATGATGATGATAAGAGACGCTACGGACTTAAACTTTCGG…
TRIC V1.39-3*Flag		GGTCAATCGGTTGGCTTCCGAAATAATTGAGCCTTAGAGAAGAAATTCTTTAAGTGGATGCTCTCAAACTCAGGGAAACCTAAATCTAGCTATAGACAAGGCAATCCTGAGCCAAGCCGAAGTAGTAATTAGTAAGTTAACAACAGATAACTTACAGCTAATCGGAAGGTGCAGAGACTCGACGGGAGCTACCCTAACGTCAAGACGAGGGTAAAGAGAGAGTCCAATTCTCAAAGCCAATAGGCAGTAGCGAAAGCTGCGGGAGAATGAAAATCCGTTACACTCGATCTGGACTAAAGCTGCTCATGGATTACAAAGATCACGATGGTGATTATAAAGATCACGACATCGATTACAAGGATGATGATGATAAGACGGACTTAAACTTTCGGAAGCCAA…
TRIC V2.0-3*Flag		GGTCAATCGGTTGGCTTCCGAAATAATTGAGCCTTAGAGAAGAAATTCTTTAAGTGGATGCTCTCAAACTCAGGGAAACCTAAATCTAGCTATAGACAAGGCAATCCTGAGCCAAGCCGAAGTAGTAATTAGTAAGTTAACAACAGATAACTTACAGCTAATCGGAAGGTGCAGAGACTCGACGGGAGCTACCCTAACGTCAAGACGAGGGTAAAGAGAGAGTCCAATTCTCAAAGCCAATAGGCAGTAGCGAAAGCTGCGGGAGAATGAAAAACGGATTACACTCGATCTGGACTAAAGCTGCTCATGGATTACAAAGATCACGATGGTGATTATAAAGATCACGACATCGATTACAAGGATGATGATGATAAGTCCGTCTTAAACACCCGGAAGCCA…
TRIC V2.1-3*Flag		GGTCAATCGGTTGGCTTCCGAAATAATTGAGCCTTAGAGAAGAAATTCTTTAAGTGGATGCTCTCAAACTCAGGGAAACCTAAATCTAGCTATAGACAAGGCAATCCTGAGCCAAGCCGAAGTAGTAATTAGTAAGTTAACAACAGATAACTTACAGCTAATCGGAAGGTGCAGAGACTCGACGGGAGCTACCCTAACGTCAAGACGAGGGTAAAGAGAGAGTCCAATTCTCAAAGCCAATAGGCAGTAGCGAAAGCTGCGGGAGAATGAAAATCCGTCTTATCATCATTACACTCGATCTGGACTAAAGCTGCTCATGGATTACAAAGATCACGATGGTGATTATAAAGATCACGACATCGATTACAAGGATGATGATGATAAGACGGACTTAAACAC…
TRIC V2.2-3*Flag		GGTCAATCGGTTGGCTTCCGAAATAAAAGTCCCTTAGAGAAGAAATTCTTTAAGTGGATGCTCTCAAACTCAGGGAAACCTAAATCTAGCTATAGACAAGGCAATCCTGAGCCAAGCCGAAGTAGTAATTAGTAAGTTAACAACAGATAACTTACAGCTAATCGGAAGGTGCAGAGACTCGACGGGAGCTACCCTAACGTCAAGACGAGGGTAAAGAGAGAGTCCAATTCTCAAAGCCAATAGGCAGTAGCGAAAGCTGCGGGAGAATGTTGATAAGTACACTCGATCTGGACTAAAGCTGCTCGCCACCATGGATTACAAGGATGATGATGATAAGAGCAGCCATCACCATCATCACCACCATCACAGTGTACTTAGATTTACACCCGGAAGCCAACC…
TRIC V2-T2A-EGFP	OR4F17_RCT	GGATAATACGGTCAATCGGTTGGCTTCCGAAATAAAAGGTCCTTAGAGAAGAAATTCTTTAAGTGGATGCTCTCAAACTCAGGGAAACCTAAATCTAGCTATAGACAAGGCAATCCTGAGCCAAGCCGAAGTAGTAATTAGTAAGTTAACAACAGATAACTTACAGCTAATCGGAAGGTGCAGAGACTCGACGGGAGCTACCCTAACGTCAAGACGAGGGTAAAGAGAGAGTCCAATTCTCAAAGCCAATAGGCAGTAGCGAAAGCTGCGGGAGAATGTTAAGGTGATCCTGCACTATGGCACACTGGTAATCGACGGGGTTACGCCGAACATGATCGACTATTTCGGACGGCCGTATGAAGGCATCGCCGTGTTCGACGGCAAAAAGATCACTGTAAC…
TRIC V2-T2A-Nluc	OR4F17_RCT	GGATAATACGGTCAATCGGTTGGCTTCCGAAATAAAAGGTCCTTAGAGAAGAAATTCTTTAAGTGGATGCTCTCAAACTCAGGGAAACCTAAATCTAGCTATAGACAAGGCAATCCTGAGCCAAGCCGAAGTAGTAATTAGTAAGTTAACAACAGATAACTTACAGCTAATCGGAAGGTGCAGAGACTCGACGGGAGCTACCCTAACGTCAAGACGAGGGTAAAGAGAGAGTCCAATTCTCAAAGCCAATAGGCAGTAGCGAAAGCTGCGGGAGAATGTTAAGGTGATCCTGCACTATGGCACACTGGTAATCGACGGGGTTACGCCGAACATGATCGACTATTTCGGACGGCCGTATGAAGGCATCGCCGTGTTCGACGGCAAAAAGATCACTGTAAC…
TRIC V2-circZnf609		GGATAATACGGTCAATCGGTTGGCTTCCGAAATAACCGCCCCTTAGAGAAGAAATTCTTTAAGTGGATGCTCTCAAACTCAGGGAAACCTAAATCTAGCTATAGACAAGGCAATCCTGAGCCAAGCCGAAGTAGTAATTAGTAAGTTAACAACAGATAACTTACAGCTAATCGGAAGGTGCAGAGACTCGACGGGAGCTACCCTAACGTCAAGACGAGGGTAAAGAGAGAGTCCAATTCTCAAAGCCAATAGGCAGTAGCGAAAGCTGCGGGAGAATGGGAAGAGGGGGACAGTATGATGGAAGTGCAGGGGTGGATACAGGAGCTGTGGAGCCACTTGGGAGTATAGCTATTGAGCCTGGGGCAGCGCTCAATCCTTTGGGAACTAAACCGGAGCCAG…
TRIC V2-stem=15-EGS=20_CVB3-EGFP		GGATAATACGGTCAATCAGTTGGCTTCCGAAATAATTGAGCCTTAGAGAAGAAATTCTTTAAGTGGATGCTCTCAAACTCAGGGAAACCTAAATCTAGCTATAGACAAGGCAATCCTGAGCCAAGCCGAAGTAGTAATTAGTAAGTTAACAACAGATAACTTACAGCTAATCGGAAGGTGCAGAGACTCGACGGGAGCTACCCTAACGTCAAGACGAGGGTAAAGAGAGAGTCCAATTCTCAAAGCCAATAGGCAGTAGCGAAAGCTGCGGGAGAATGAAAATCCGTAGCGTCTCGCGAAAAACAAAAAACAAAAAAAACAAAAAAAAAACCAAAAAAACAAAACACATTAAAACAGCCTGTGGGTTGATCCCACCCACAGGCCCATTGGGCGCTAGCA…
TRIC V2-stem=15-EGS=40_CVB3-EGFP		GGATAATACCCGTCGATTGTCCACTGGTCGGTCAATCAGTTGGCTTCCGAAATAATTGAGCCTTAGAGAAGAAATTCTTTAAGTGGATGCTCTCAAACTCAGGGAAACCTAAATCTAGCTATAGACAAGGCAATCCTGAGCCAAGCCGAAGTAGTAATTAGTAAGTTAACAACAGATAACTTACAGCTAATCGGAAGGTGCAGAGACTCGACGGGAGCTACCCTAACGTCAAGACGAGGGTAAAGAGAGAGTCCAATTCTCAAAGCCAATAGGCAGTAGCGAAAGCTGCGGGAGAATGAAAATCCGTAGCGTCTCGCGAAAAACAAAAAACAAAAAAAACAAAAAAAAAACCAAAAAAACAAAACACATTAAAACAGCCTGTGGGTTGATCCCACCCAC…
TRIC V2-stem=25-EGS=20_CVB3-EGFP		GGATAATACGGTCAATCAGTTGGCTTCCGAAATAATTGAGCCTTAGAGAAGAAATTCTTTAAGTGGATGCTCTCAAACTCAGGGAAACCTAAATCTAGCTATAGACAAGGCAATCCTGAGCCAAGCCGAAGTAGTAATTAGTAAGTTAACAACAGATAACTTACAGCTAATCGGAAGGTGCAGAGACTCGACGGGAGCTACCCTAACGTCAAGACGAGGGTAAAGAGAGAGTCCAATTCTCAAAGCCAATAGGCAGTAGCGAAAGCTGCGGGAGAATGAAAATCCGTAGCGTCTCGCCGGTAACGCAGAAAAACAAAAAACAAAAAAAACAAAAAAAAAACCAAAAAAACAAAACACATTAAAACAGCCTGTGGGTTGATCCCACCCACAGGCCCATTG…
TRIC V2-stem=25-EGS=40_CVB3-EGFP		GGATAATACCCGTCGATTGTCCACTGGTCGGTCAATCAGTTGGCTTCCGAAATAATTGAGCCTTAGAGAAGAAATTCTTTAAGTGGATGCTCTCAAACTCAGGGAAACCTAAATCTAGCTATAGACAAGGCAATCCTGAGCCAAGCCGAAGTAGTAATTAGTAAGTTAACAACAGATAACTTACAGCTAATCGGAAGGTGCAGAGACTCGACGGGAGCTACCCTAACGTCAAGACGAGGGTAAAGAGAGAGTCCAATTCTCAAAGCCAATAGGCAGTAGCGAAAGCTGCGGGAGAATGAAAATCCGTAGCGTCTCGCCGGTAACGCAGAAAAACAAAAAACAAAAAAAACAAAAAAAAAACCAAAAAAACAAAACACATTAAAACAGCCTGTGGGTTGA…
TRIC V2-stem=5_CVB3-EGFP	circEGFP	GGATAATACGGTCAATCGGTTGGCTTCCGAAATAATTGACCCTTAGAGAAGAAATTCTTTAAGTGGATGCTCTCAAACTCAGGGAAACCTAAATCTAGCTATAGACAAGGCAATCCTGAGCCAAGCCGAAGTAGTAATTAGTAAGTTAACAACAGATAACTTACAGCTAATCGGAAGGTGCAGAGACTCGACGGGAGCTACCCTAACGTCAAGACGAGGGTAAAGAGAGAGTCCAATTCTCAAAGCCAATAGGCAGTAGCGAAAGCTGCGGGAGAATGAACGGTCACAAGTTCAGCGTGTCCGGCGAGGGCGAGGGCGATGCCACCTACGGCAAGCTGACCCTGAAGTTCATCTGCACCACCGGCAAGCTGCCCGTGCCCTGGCCCACCCTCGTGACCA…
TRIC V2-stem=24_CVB3-Nluc	circNluc	GGATAATACGGTCAATCAGTTGGCTTCCGAAATAATTGAGCCTTAGAGAAGAAATTCTTTAAGTGGATGCTCTCAAACTCAGGGAAACCTAAATCTAGCTATAGACAAGGCAATCCTGAGCCAAGCCGAAGTAGTAATTAGTAAGTTAACAACAGATAACTTACAGCTAATCGGAAGGTGCAGAGACTCGACGGGAGCTACCCTAACGTCAAGACGAGGGTAAAGAGAGAGTCCAATTCTCAAAGCCAATAGGCAGTAGCGAAAGCTGCGGGAGAATGAAAAGGAGGGCGCGCGGGTCGGGGCGGCGGAAAAACAAAAAACAAAAAAAACAAAAAAAAAACCAAAAAAACAAAACACATTAAAACAGCCTGTGGGTTGATCCCACCCACAGGCCCATTG…
TRIC V2-CSFV-Nluc	Single shot	GGATAATACGGTCAATCGGTTGGCTTCCGAAATAAAAGGTCCTTAGAGAAGAAATTCTTTAAGTGGATGCTCTCAAACTCAGGGAAACCTAAATCTAGCTATAGACAAGGCAATCCTGAGCCAAGCCGAAGTAGTAATTAGTAAGTTAACAACAGATAACTTACAGCTAATCGGAAGGTGCAGAGACTCGACGGGAGCTACCCTAACGTCAAGACGAGGGTAAAGAGAGAGTCCAATTCTCAAAGCCAATAGGCAGTAGCGAAAGCTGCGGGAGAATGTTAAGGTGATCCTGCACTATGGCACACTGGTAATCGACGGGGTTACGCCGAACATGATCGACTATTTCGGACGGCCGTATGAAGGCATCGCCGTGTTCGACGGCAAAAAGATCACTGTAAC…
TRIC V2-CSFV_d349U-Nluc	RCT	GGATAATACGGTCAATCGGTTGGCTTCCGAAATAAAAGGTCCTTAGAGAAGAAATTCTTTAAGTGGATGCTCTCAAACTCAGGGAAACCTAAATCTAGCTATAGACAAGGCAATCCTGAGCCAAGCCGAAGTAGTAATTAGTAAGTTAACAACAGATAACTTACAGCTAATCGGAAGGTGCAGAGACTCGACGGGAGCTACCCTAACGTCAAGACGAGGGTAAAGAGAGAGTCCAATTCTCAAAGCCAATAGGCAGTAGCGAAAGCTGCGGGAGAATGTTAAGGTGATCCTGCACTATGGCACACTGGTAATCGACGGGGTTACGCCGAACATGATCGACTATTTCGGACGGCCGTATGAAGGCATCGCCGTGTTCGACGGCAAAAAGATCACTGTAAC…
TRIC V2-CSFV-3*Flag-Nluc	Single shot	GGATAATACGGTCAATCGGTTGGCTTCCGAAATAAAAGGTCCTTAGAGAAGAAATTCTTTAAGTGGATGCTCTCAAACTCAGGGAAACCTAAATCTAGCTATAGACAAGGCAATCCTGAGCCAAGCCGAAGTAGTAATTAGTAAGTTAACAACAGATAACTTACAGCTAATCGGAAGGTGCAGAGACTCGACGGGAGCTACCCTAACGTCAAGACGAGGGTAAAGAGAGAGTCCAATTCTCAAAGCCAATAGGCAGTAGCGAAAGCTGCGGGAGAATGTTAAGGTGATCCTGCACTATGGCACACTGGTAATCGACGGGGTTACGCCGAACATGATCGACTATTTCGGACGGCCGTATGAAGGCATCGCCGTGTTCGACGGCAAAAAGATCACTGTAAC…
TRIC V2-CSFV_3*Flag-d349U-Nluc	RCT	GGATAATACGGTCAATCGGTTGGCTTCCGAAATAAAAGGTCCTTAGAGAAGAAATTCTTTAAGTGGATGCTCTCAAACTCAGGGAAACCTAAATCTAGCTATAGACAAGGCAATCCTGAGCCAAGCCGAAGTAGTAATTAGTAAGTTAACAACAGATAACTTACAGCTAATCGGAAGGTGCAGAGACTCGACGGGAGCTACCCTAACGTCAAGACGAGGGTAAAGAGAGAGTCCAATTCTCAAAGCCAATAGGCAGTAGCGAAAGCTGCGGGAGAATGTTAAGGTGATCCTGCACTATGGCACACTGGTAATCGACGGGGTTACGCCGAACATGATCGACTATTTCGGACGGCCGTATGAAGGCATCGCCGTGTTCGACGGCAAAAAGATCACTGTAAC…
TRIC V2-Tetra		GGTAAATAAAAGTTATCAGGCATGCACCTGGTAGCTAGTCTTTAAACCAATAGATTGCATCGGTTTAAAAGGCAAGACCGTCAAATTGCGGGAAAGGGGTCAACAGCCGTTCAGTACCAAGTCTCAGGGGAAACTTTGAGATGGCCTTGCAAAGGGTATGGTAATAAGCTGACGGACATGGTCCTAACCACGCAGCCAAGTCCTAAGTCAACAGATCTTCTGTTGATATGGATGCAGTTCACAGACTAAATGTCGGTCGGGGAAGATGTATTCTTCTCATAAGATATAGTCGGACCTCTCCTTAATGGGAGCTAGCGGATGAAGTGATGCAACACTGGAGCCGCTGGGAACTAATTTGTATGCGAAAGTATATTGATTAGTTTTGGAGTACTCGCGAGT…

## Sheet: PIE constructs
PIE-EGFP		GGAGACCCTCGACCGTCGATTGTCCACTGGTCAACAATAGATGACTTACAACTAATCGGAAGGTGCAGAGACTCGACGGGAGCTACCCTAACGTCAAGACGAGGGTAAAGAGAGAGTCCAATTCTCAAAGCCAATAGGCAGTAGCGAAAGCTGCAAGAGAATGAAAATCCGTTGACCTTAAACGGTCGTGTGGGTTCAAGTCCCTCCACCCCCACGCCGGAAACGCAATAGCCGAAAAACAAAAAACAAAAAAAACAAAAAAAAAACCAAAAAAACAAAACACATTAAAACAGCCTGTGGGTTGATCCCACCCACAGGCCCATTGGGCGCTAGCACTCTGGTATCACGGTACCTTTGTGCGCCTGTTTTATACCCCCTCCCCCAACTGTAACTTAGAAG…
PIE-Fluc		GGAGACCCTCGACCGTCGATTGTCCACTGGTCAACAATAGATGACTTACAACTAATCGGAAGGTGCAGAGACTCGACGGGAGCTACCCTAACGTCAAGACGAGGGTAAAGAGAGAGTCCAATTCTCAAAGCCAATAGGCAGTAGCGAAAGCTGCAAGAGAATGAAAATCCGTTGACCTTAAACGGTCGTGTGGGTTCAAGTCCCTCCACCCCCACGCCGGAAACGCAATAGCCGAAAAACAAAAAACAAAAAAAACAAAAAAAAAACCAAAAAAACAAAACACATTAAAACAGCCTGTGGGTTGATCCCACCCACAGGCCCATTGGGCGCTAGCACTCTGGTATCACGGTACCTTTGTGCGCCTGTTTTATACCCCCTCCCCCAACTGTAACTTAGAAG…
PIE-Spike		GGAGACCCTCGACCGTCGATTGTCCACTGGTCAACAATAGATGACTTACAACTAATCGGAAGGTGCAGAGACTCGACGGGAGCTACCCTAACGTCAAGACGAGGGTAAAGAGAGAGTCCAATTCTCAAAGCCAATAGGCAGTAGCGAAAGCTGCAAGAGAATGAAAATCCGTTGACCTTAAACGGTCGTGTGGGTTCAAGTCCCTCCACCCCCACGCCGGAAACGCAATAGCCGAAAAACAAAAAACAAAAAAAACAAAAAAAAAACCAAAAAAACAAAACACATTAAAACAGCCTGTGGGTTGATCCCACCCACAGGCCCATTGGGCGCTAGCACTCTGGTATCACGGTACCTTTGTGCGCCTGTTTTATACCCCCTCCCCCAACTGTAACTTAGAAG…
PIE-Cas9		GGAGACCCTCGACCGTCGATTGTCCACTGGTCAACAATAGATGACTTACAACTAATCGGAAGGTGCAGAGACTCGACGGGAGCTACCCTAACGTCAAGACGAGGGTAAAGAGAGAGTCCAATTCTCAAAGCCAATAGGCAGTAGCGAAAGCTGCAAGAGAATGAAAATCCGTTGACCTTAAACGGTCGTGTGGGTTCAAGTCCCTCCACCCCCACGCCGGAAACGCAATAGCCGAAAAACAAAAAACAAAAAAAACAAAAAAAAAACCAAAAAAACAAAACACATTAAAACAGCCTGTGGGTTGATCCCACCCACAGGCCCATTGGGCGCTAGCACTCTGGTATCACGGTACCTTTGTGCGCCTGTTTTATACCCCCTCCCCCAACTGTAACTTAGAAG…
PIE-Factor 8		GGAGACCCTCGACCGTCGATTGTCCACTGGTCAACAATAGATGACTTACAACTAATCGGAAGGTGCAGAGACTCGACGGGAGCTACCCTAACGTCAAGACGAGGGTAAAGAGAGAGTCCAATTCTCAAAGCCAATAGGCAGTAGCGAAAGCTGCAAGAGAATGAAAATCCGTTGACCTTAAACGGTCGTGTGGGTTCAAGTCCCTCCACCCCCACGCCGGAAACGCAATAGCCGAAAAACAAAAAACAAAAAAAACAAAAAAAAAACCAAAAAAACAAAACACATTAAAACAGCCTGTGGGTTGATCCCACCCACAGGCCCATTGGGCGCTAGCACTCTGGTATCACGGTACCTTTGTGCGCCTGTTTTATACCCCCTCCCCCAACTGTAACTTAGAAG…
PIE-Nluc		GGAGACCCTCGACCGTCGATTGTCCACTGGTCAACAATAGATGACTTACAACTAATCGGAAGGTGCAGAGACTCGACGGGAGCTACCCTAACGTCAAGACGAGGGTAAAGAGAGAGTCCAATTCTCAAAGCCAATAGGCAGTAGCGAAAGCTGCAAGAGAATGAAAATCCGTTGACCTTAAACGGTCGTGTGGGTTCAAGTCCCTCCACCCCCACGCCGGAAACGCAATAGCCGAAAAACAAAAAACAAAAAAAACAAAAAAAAAACCAAAAAAACAAAACACATTAAAACAGCCTGTGGGTTGATCCCACCCACAGGCCCATTGGGCGCTAGCACTCTGGTATCACGGTACCTTTGTGCGCCTGTTTTATACCCCCTCCCCCAACTGTAACTTAGAAG…
PIE-circZnf609		GGGAGACCCTCGACCGTCGATTGTCCACTGGTCAACAATAGATGACTTACAACTAATCGGAAGGTGCAGAGACTCGACGGGAGCTACCCTAACGTCAAGACGAGGGTAAAGAGAGAGTCCAATTCTCAAAGCCAATAGGCAGTAGCGAAAGCTGCAAGAGAATGAAAATCCGTTGACCTTAAACGGTCGTGTGGGTTCAAGTCCCTCCACCCCCACGCCGGAAACGCAATAGCCGAAAAACAAAAAACAAAAAAAACAAAAAAAAAACCAAAAAAACAAAACACATGTTGTCCACTGGGCATGTACTGACCAATGTGGCAGGTCTGAGAACATAGCTGAAGCTGAAAATAGGAAAGCTGGGGGCAAGGAAGAGCCTTGAATCTTGAGGTGGGACGTTGA…
PIE-3*Flag	212 nt	ATCGGTCAATCGGTTGGCTTCAGATAACTTACAGCTAATCGGAAGGTGCAGAGACTCGACGGGAGCTACCCTAACGTCAAGACGAGGGTAAAGAGAGAGTCCAATTCTCAAAGCCAATAGGCAGTAGCGAAAGCTGCGGGAGAATGAAAATCCGTTGACCTTAAACGGTCGTGTGGGTATTGCTTATATCAGAAATTACACTCGATCTGGACTAAAGCTGCTCATGGATTACAAAGATCACGATGGTGATTATAAAGATCACGACATCGATTACAAGGATGATGATGATAAGGAGAAGATTCATCCTCCTTCAATGCCTGGAGATTTCTGAGCTAAGCAAGCAAGACGCTACGGACTTAAATAATTGAGCCTTAGAGAAGAAATTCTTTAAGTGGATGC…

## Sheet: TERIC constructs
Primers	Sequence	Template
TER(1,241) _For	CAGATTAATACGACTCACTATAGGG	TRIC V2-stem=25-EGS=20_CVB3-EGFP
TER(1,241) _Rev	TGATATCGCGGCCGCCTAGTGATGCTGTTGTCCTGCGCAGCTTTCGCTACTGCCTATTG	TRIC V2-stem=25-EGS=20_CVB3-EGFP
GOI_TER(1,241)_For	TAATACGACTCACTATAGGGATAATACCTAGTGATGCTGTTGTCCTGGGAGAATGAAAATCCGTAGCGTC	TRIC V2-stem=25-EGS=20_CVB3-EGFP
GOI_TER(1,241)_R	GATATCGCGGCCGCTTTTTTTTTTTTGGTCAATC	TRIC V2-stem=25-EGS=20_CVB3-EGFP
TER(1,226) _For	CAGATTAATACGACTCACTATAGGG	TRIC V2-stem=25-EGS=20_CVB3-EGFP
TER(1,226) _Rev	TGATATCGCGGCCGCCTAGTGATGCTGTTGTCCTGTGCCTATTGGCTTTGAGAATTGG	TRIC V2-stem=25-EGS=20_CVB3-EGFP
GOI_TER(1,226)_For	TAATACGACTCACTATAGGGATAATACCTAGTGATGCTGTTGTCCTGGTAGCGAAAGCTGCGGGAG	TRIC V2-stem=25-EGS=20_CVB3-EGFP
GOI_TER(1,226)_Rev	GATATCGCGGCCGCTTTTTTTTTTTTGGTCAATC	TRIC V2-stem=25-EGS=20_CVB3-EGFP
GOI-tRNA_TER(1,226)_For	TAATACGACTCACTATAGGGATAATACCTAGTGATGCTGTTGTCCTGGTAGCGAAAGCTGCGGGAG	TRIC V1.0-EGFP
GOI-tRNA_TER(1,226)_Rev	GATATCGCGGCCGCTTTTTTTTTTTTGGTCAATC	TRIC V1.0-EGFP
TER(1,226)-IGS-CCGCC_ For	TAATACGACTCACTATAGGGATAATACGGTCAATCGGTTGGCTTCCGAAATAA	TRIC V2-circZnf609
TER(1,226)-IGS-CCGCC _Rev	TGATATCGCGGCCGCCTAGTGATGCTGTTGTCCTGCGCAGCTTTCGCTACTGCCTATTG	TRIC V2-circZnf609
GOI_TER(1,226)-IGS-CCGCC_ For	TAATACGACTCACTATAGGGATAATACCTAGTGATGCTGTTGTCCTGGTAGCGAAAGCTGCGGGAG	TRIC V2-circZnf609
GOI_TER(1,226)-IGS-CCGCC_Rev	GATATCGCGGCCGCTTTTTTTTTTTTGGTCAATC	TRIC V2-circZnf609
Constructs
TER(1,241)	GGATAATACGGTCAATCAGTTGGCTTCCGAAATAATTGAGCCTTAGAGAAGAAATTCTTTAAGTGGATGCTCTCAAACTCAGGGAAACCTAAATCTAGCTATAGACAAGGCAATCCTGAGCCAAGCCGAAGTAGTAATTAGTAAGTTAACAACAGATAACTTACAGCTAATCGGAAGGTGCAGAGACTCGACGGGAGCTACCCTAACGTCAAGACGAGGGTAAAGAGAGAGTCCAATTCTCAAAGCCAATAGGCAGTAGCGAAAGCTGCGCAGGACAACAGCATCACTAG
GOI_TER(1,241)	GGATAATACCTAGTGATGCTGTTGTCCTGGGAGAATGAAAATCCGTAGCGTCTCGCCGGTAACGCAGAAAAACAAAAAACAAAAAAAACAAAAAAAAAACCAAAAAAACAAAACACATTAAAACAGCCTGTGGGTTGATCCCACCCACAGGCCCATTGGGCGCTAGCACTCTGGTATCACGGTACCTTTGTGCGCCTGTTTTATACCCCCTCCCCCAACTGTAACTTAGAAGTAACACACACCGATCAACAGTCAGCGTGGCACACCAGCCACGTTTTGATCAAGCACTTCTGTTACCCCGGACTGAGTATCAATAGACTGCTCACGCGGTTGAAGGAGAAAGCGTTCGTTATCCGGCCAACTACTTCGAAAAACCTAGTAACACCGTGGAAGTTGCAG…
TER(1,226)	GGATAATACGGTCAATCAGTTGGCTTCCGAAATAATTGAGCCTTAGAGAAGAAATTCTTTAAGTGGATGCTCTCAAACTCAGGGAAACCTAAATCTAGCTATAGACAAGGCAATCCTGAGCCAAGCCGAAGTAGTAATTAGTAAGTTAACAACAGATAACTTACAGCTAATCGGAAGGTGCAGAGACTCGACGGGAGCTACCCTAACGTCAAGACGAGGGTAAAGAGAGAGTCCAATTCTCAAAGCCAATAGGCACAGGACAACAGCATCACTAG
GOI_TER(1,226)	GGATAATACCTAGTGATGCTGTTGTCCTGGTAGCGAAAGCTGCGGGAGAATGAAAATCCGTAGCGTCTCGCCGGTAACGCAGAAAAACAAAAAACAAAAAAAACAAAAAAAAAACCAAAAAAACAAAACACATTAAAACAGCCTGTGGGTTGATCCCACCCACAGGCCCATTGGGCGCTAGCACTCTGGTATCACGGTACCTTTGTGCGCCTGTTTTATACCCCCTCCCCCAACTGTAACTTAGAAGTAACACACACCGATCAACAGTCAGCGTGGCACACCAGCCACGTTTTGATCAAGCACTTCTGTTACCCCGGACTGAGTATCAATAGACTGCTCACGCGGTTGAAGGAGAAAGCGTTCGTTATCCGGCCAACTACTTCGAAAAACCTAGTAACA…
GOI-tRNA_TER(1,226)	GGATAATACCTAGTGATGCTGTTGTCCTGGTAGCGAAAGCTGCGGGAGAATGAAAATCCGTTGACCTTAAACGGTCGTGTGGGTTCAAGTCCCTCCACCCCCACGCCGGAAACGCAATAGCCGAAAAACAAAAAACAAAAAAAACAAAAAAAAAACCAAAAAAACAAAACACATTAAAACAGCCTGTGGGTTGATCCCACCCACAGGCCCATTGGGCGCTAGCACTCTGGTATCACGGTACCTTTGTGCGCCTGTTTTATACCCCCTCCCCCAACTGTAACTTAGAAGTAACACACACCGATCAACAGTCAGCGTGGCACACCAGCCACGTTTTGATCAAGCACTTCTGTTACCCCGGACTGAGTATCAATAGACTGCTCACGCGGTTGAAGGAGAAAG…
TER(1,226)-IGS-CCGCC	GGATAATACGGTCAATCGGTTGGCTTCCGAAATAACCGCCCCTTAGAGAAGAAATTCTTTAAGTGGATGCTCTCAAACTCAGGGAAACCTAAATCTAGCTATAGACAAGGCAATCCTGAGCCAAGCCGAAGTAGTAATTAGTAAGTTAACAACAGATAACTTACAGCTAATCGGAAGGTGCAGAGACTCGACGGGAGCTACCCTAACGTCAAGACGAGGGTAAAGAGAGAGTCCAATTCTCAAAGCCAATAGGCACAGGACAACAGCATCACTAG
GOI_TER(1,226)-IGS-CCGCC	GGATAATACCTAGTGATGCTGTTGTCCTGGTAGCGAAAGCTGCGGGAGAATGGGAAGAGGGGGACAGTATGATGGAAGTGCAGGGGTGGATACAGGAGCTGTGGAGCCACTTGGGAGTATAGCTATTGAGCCTGGGGCAGCGCTCAATCCTTTGGGAACTAAACCGGAGCCAGAGGAAGGGGAGAATGAGTGTCGCCTGCTAAAGAAAGTCAAGTCTGAAAAGCAATGATGTTGTCCACTGGGCATGTACTGACCAATGTGGCAGGTCTGAGAACATAGCTGAAGCTGAAAATAGGAAAGCTGGGGGCAAGGAAGAGCCTTGAATCTTGAGGTGGGACGTTGACTCTAAGATGTCCTTGAGCAGTGGAGCCTCCGGAGGGAAAGGAGTGGATGCAAACC…

## Sheet: Tetra constructs
Tetra-ribozyme	GGATAATACTGCGCTCTGCCCACTGACGGGCACCGGAGCGATCGCAGATCCTTCGAATTCTCCTTGAGGCTGAAAAAGTTATCAGGCATGCACCTGGTAGCTAGTCTTTAAACCAATAGATTGCATCGGTTTAAAAGGCAAGACCGTCAAATTGCGGGAAAGGGGTCAACAGCCGTTCAGTACCAAGTCTCAGGGGAAACTTTGAGATGGCCTTGCAAAGGGTATGGTAATAAGCTGACGGACATGGTCCTAACCACGCAGCCAAGTCCTAAGTCAACAGATCTTCTGTTGATATGGATGCAGTTCACAGACTAAATGTCGGTCGGGGAAGATGTATTCTTCTCATAAGATATAGTCGGACCTCTCCTTAATGGGAGCTAGCGGATGAAGTGATGCAAC…
Tetra-STS	GGGTAAATAAAAGTTATCAGGCATGCACCTGGTAGCTAGTCTTTAAACCAATAGATTGCATCGGTTTAAAAGGCAAGACCGTCAAATTGCGGGAAAGGGGTCAACAGCCGTTCAGTACCAAGTCTCAGGGGAAACTTTGAGATGGCCTTGCAAAGGGTATGGTAATAAGCTGACGGACATGGTCCTAACCACGCAGCCAAGTCCTAAGTCAACAGATCTTCTGTTGATATGGATGCAGTTCACAGACTAAATGTCGGTCGGGGAAGATGTATTCTTCTCATAAGATATAGTCGGACCTCTCCTTAATGGGAGCTAGCGGATGAAGTGATGCAACACTGGAGCCGCTGGGAACTAATTTGTATGCGAAAGTATATTGATTAGTTTTGGAGTACTCGCGAG…
Tetra-STS-Fw	TAATACGACTCACTATAGGGGTAAATAAAAG
Tetra-STS-Rv	[mA][mT]AAATACCGGTTTTTTTTTTTTTACTTGTACAGCTC

## Sheet: Linear mRNA
Linear EGFP	GAGAATAAACTAGTATTCTTCTGGTCCCCACAGACTCAGAGAGAACCCGCCACCATGGTGAGCAAGGGCGAGGAGCTGTTCACCGGGGTGGTGCCCATCCTGGTCGAGCTGGACGGCGACGTAAACGGCCACAAGTTCAGCGTGTCCGGCGAGGGCGAGGGCGATGCCACCTACGGCAAGCTGACCCTGAAGTTCATCTGCACCACCGGCAAGCTGCCCGTGCCCTGGCCCACCCTCGTGACCACCCTGACCTACGGCGTGCAGTGCTTCAGCCGCTACCCCGACCACATGAAGCAGCACGACTTCTTCAAGTCCGCCATGCCCGAAGGCTACGTCCAGGAGCGCACCATCTTCTTCAAGGACGACGGCAACTACAAGACCCGCGCCGAGGTGAAGTTC…
Linear Nluc	GAGAATAAACTAGTATTCTTCTGGTCCCCACAGACTCAGAGAGAACCCGCCACCATGGTCTTCACACTCGAAGATTTCGTTGGGGACTGGCGACAGACAGCCGGCTACAACCTGGACCAAGTCCTTGAACAGGGAGGTGTGTCCAGTTTGTTTCAGAATCTCGGGGTGTCCGTAACTCCGATCCAAAGGATTGTCCTGAGCGGTGAAAATGGGCTGAAGATCGACATCCATGTCATCATCCCGTATGAAGGTCTGAGCGGCGACCAAATGGGCCAGATCGAAAAAATTTTTAAGGTGGTGTACCCTGTGGATGATCATCACTTTAAGGTGATCCTGCACTATGGCACACTGGTAATCGACGGGGTTACGCCGAACATGATCGACTATTTCGGACGGCCG…

## Sheet: Primers for RT-PCR
Name	Sequence
RT TRIC-F	GATTACAAAGATCACGATGGTG
RT TRIC-R	ACACGACCGTTTAAGGTCAAC
RT TERIC-F	TTTGCTGTATTCAACTTAACAATGAATTGTAATG
RT TERIC-R	GTGAACCGCATCGAGCTG
RT PCR primers for Long GOIs
	RT_CVB3_DII_Rv	CGGTGTGTGTTACTTCTAAGTTACAGTTGG
	RT_EGFP_Fw	CCGCTAATACGACTCACTATAG GGGCAACTCTGCAGCGG
	RT_Fluc_Fw	CCGCTAATACGACTCACTATAG GCTCATGTACCGCTTCGAGG
	RT_Spike_Fw	CCGCTAATACGACTCACTATAGGGAGATCGATAGACTGAACGAGG
	RT_Cas9_Fw	CCGCTAATACGACTCACTATAG GCGTGTTATTTTAGCAGATGCC
	RT_Factor8_Fw	CCGCTAATACGACTCACTATAGGCAGTCAAGATGGCCATCAGTGG

## Sheet: Primers for qRT-PCR
Name	Sequence
qGAPHD-F	AGCTCATTTCCTGGTATGACA
qGAPDH-R	AGGGGAGATTCAGTGTGGTG
qRIG-I-F	TGTGGGCAA TGTCA TCAAAA
qRIG-I-R	GAAGCACTTGCTACCTCTTGC
qIL6-F	AGCCACTCACCTCTTCAGAAC
qIL6-R	GCCTCTTTGCTGCTTTCACAC
qTNFa-F	CTGCACTTTGGAGTGATCG
qTNFa-R	GGGTTCGAGAAGATGATCTGAC
qIFNa-F	ACATCTGGTCCAACATGAAAAC
qIFNa-R	GGTCATAGTTATAGCAGGGGTG
qIFNβ-F	TCTAGCACTGGCTGGAATGAG
qIFNβ-R	GTTTCGGAGGTAACCTGTAAG
qCCL5-F	CACAGGTACCATGAAGGTCTC
qCCL5-R	GGTGTCCGAGGAATATGGG

## Sheet: siRNAs
	sense	antisense
siRNA1	CAAAUGGGCCAGAUCGAAAUU	UUUCGAUCUGGCCCAUUUGUU
siRNA2	CGAACAUGAUCGACUAUUUUU	AAAUAGUCGAUCAUGUUCGUU
