# Supplementary material for: Efficient circular RNA synthesis for potent rolling circle translation
Source: Nat Biomed Eng. 2024 Dec 13;9(7):1062–74. doi: 10.1038/s41551-024-01306-3 (PMC12270912; doi:10.1038/s41551-024-01306-3)
Supplement: Supplementary file 4 — Source data for all figures. [file 41551_2024_1306_MOESM4_ESM.xlsx]

## Sheet: Fig 5
Fig. 5e		1	2	3	Mean	SD
	Vmax PIE (uM/min)	0.27211	0.276	0.28292	0.27701	0.00547532
	Vmax V2 (uM/min)	0.96658	1.05232	1.09209	1.037	0.0641428
Fig. 5f		TRIC-SM25-3min			TRIC-SM25-8min			PIE-8min
		Efficiency	yield	nicking	Efficiency	yield	nicking	Efficiency	yield	nicking
	1	0.871002	0.680079	0.057156	0.974255	0.732927	0.0915794	0.849547	0.63585	0.102072
	2	0.933215	0.740428	0.0419237	0.981348	0.757823	0.0675101	0.870705	0.66443	0.0845135
	3	0.876996	0.69756	0.0395309	0.978067	0.752183	0.0713462	0.880842	0.665887	0.0930651
	Mean	0.893738	0.706022	0.0462035	0.97789	0.747644	0.0768119	0.867031	0.655389	0.093217
	SD	0.0343198	0.0310514	0.00956028	0.00354967	0.0130541	0.0129321	0.0159681	0.0169368	0.00878038

## Sheet: Fig 6
Fig. 6b	Gene		1	2	3	Mean	SD
	RIG-I	1 M1	1	1	1	1	0
		2 M2	1.06564	1.08865	1.08094	1.07841	0.0117098
		3 IC	347.752	341.902	352.846	347.5	5.47616
		4 Lin-E-modi	1.1175	1.17581	1.11973	1.13768	0.033041
		5 Lin-E	178.416	193.194	172.941	181.517	10.4768
		6 PIE-E	75.4586	75.2196	73.3645	74.6809	1.14625
		7 TRIC-E	65.5798	68.6585	60.0922	64.7768	4.33925
		8 Lin-N-modi	11.9197	13.4497	15.6177	13.6624	1.85816
		9 Lin-N	147.406	166.826	157.294	157.175	9.71019
		10 PIE-N	82.7798	125.802	87.147	98.5764	23.6792
		11 TRIC-N-28S	1.76512	2.20556	1.95659	1.97576	0.220844
	IFNa	1 M1	1	1	1	1	0
		2 M2	1.02233	0.902207	1.43725	1.12059	0.280729
		3 IC	253.11	217.048	277.985	249.381	30.6396
		4 Lin-E-modi	1.5828	1.30781	1.79627	1.56229	0.244874
		5 Lin-E	37.8401	29.9823	41.175	36.3325	5.74667
		6 PIE-E	3.35221	2.66172	3.45573	3.15655	0.431655
		7 TRIC-E	2.35443	1.93227	2.2203	2.169	0.215704
		8 Lin-N-modi	1.33677	1.10759	1.87986	1.4414	0.396624
		9 Lin-N	9.80485	8.6154	12.0643	10.1615	1.75191
		10 PIE-N	3.28225	3.76953	3.53298	3.52825	0.243678
		11 TRIC-N-28S	2.06217	1.65881	1.78918	1.83672	0.205839
	TNFa	1 M1	1	1	1	1	0
		2 M2	1.06523	0.859113	1.15206	1.02547	0.150466
		3 IC	1680.38	1030.41	1701.7	1470.83	381.563
		4 Lin-E-modi	0.593819	1.86662	1.33924	1.26656	0.639504
		5 Lin-E	440.156	277.326	477.654	398.379	106.498
		6 PIE-E	30.7787	18.8997	25.2664	24.9816	5.94459
		7 TRIC-E	13.4809	9.54374	14.286	12.4369	2.53766
		8 Lin-N-modi	2.36452	2.04941	1.28356	1.89916	0.55592
		9 Lin-N	194.782	115.531	191.307	167.207	44.7864
		10 PIE-N	25.7285	21.6643	54.3651	33.9193	17.8228
		11 TRIC-N-28S	1.20794	1.82589	4.46024	2.49802	1.72719
	IL6	1 M1	1	1	1	1	0
		2 M2	6.33965	3.98209	3.48023	4.60066	1.52678
		3 IC	3954.53	2670.42	3185.31	3270.09	646.238
		4 Lin-E-modi	5.72117	3.1753	4.52272	4.47306	1.27366
		5 Lin-E	1560.84	1123.8	1196.37	1293.67	234.204
		6 PIE-E	128.518	86.132	98.9563	104.535	21.7367
		7 TRIC-E	85.3318	56.9348	61.9253	68.064	15.1611
		8 Lin-N-modi	10.2524	7.28615	7.25093	8.26315	1.7228
		9 Lin-N	738.935	559.639	661.844	653.473	89.9407
		10 PIE-N	127.145	130.852	108.913	122.303	11.7435
		11 TRIC-N-28S	3.65324	2.47971	2.44308	2.85868	0.688353
	INFb	1 M1	1	1	1	1	0
		2 M2	1.09854	0.797133	0.988848	0.961507	0.152553
		3 IC	98334.1	102879	110709	103974	6259.43
		4 Lin-E-modi	0.688123	0.870365	0.893785	0.817424	0.112589
		5 Lin-E	34838.5	39666.7	39259.9	37921.7	2677.89
		6 PIE-E	1614.46	1653.86	2411.79	1893.37	449.398
		7 TRIC-E	733.269	803.856	1049.14	862.087	165.79
		8 Lin-N-modi	28.1035	33.6349	42.2515	34.6633	7.12987
		9 Lin-N	8591.2	8494.31	11734.6	9606.72	1843.47
		10 PIE-N	2399.32	3566.01	3030.02	2998.45	583.985
		11 TRIC-N-28S	2.01255	1.96941	3.66948	2.55048	0.969325
	CCL5	1 M1	1	1	1	1	0
		2 M2	3.8183	2.01627	1.07942	2.30466	1.39203
		3 IC	582347	503185	620026	568519	59634.8
		4 Lin-E-modi	1.62112	1.25521	1.53277	1.4697	0.190937
		5 Lin-E	108217	95029.7	113397	105548	9469.99
		6 PIE-E	14441.6	9576.88	14656.1	12891.5	2872.58
		7 TRIC-E	8187.04	6473.73	8299.67	7653.48	1023.24
		8 Lin-N-modi	401.532	318.001	437.967	385.833	61.5041
		9 Lin-N	128045	115116	146979	130047	16026
		10 PIE-N	17676.2	19727.9	20620.5	19341.6	1509.71
		11 TRIC-N-28S	18.7887	16.4789	18.5816	17.9497	1.27795
Fig. 6d	Gene		1	2	3	Average	SD
	RIG-I	1 M1	1	1	1	1	0
		2 M2	1.12256	1.08716	0.965292	1.05834	0.0825007
		3 IC	155.199	164.867	108.743	142.936	30.0043
		4 Lin-E-modi	1.54118	1.40641	1.06159	1.3364	0.247343
		5 Lin-E	210.355	258.589	149.654	206.199	54.5867
		6 Lin-E-AP	12.8006	13.183	11.9417	12.6418	0.635717
		7 PIE-E	0.954585	0.818907	0.974057	0.91585	0.0845176
		8 TRIC-E	1.21914	2.22594	1.41791	1.621	0.53324
		9 Lin-N-modi	16.6828	15.1502	16.6483	16.1604	0.875078
		10 Lin-N	168.478	206.564	171.495	182.179	21.172
		11 Lin-N-AP	1.51036	1.61922	1.07095	1.40018	0.290272
		12 PIE-N	0.968669	0.890092	0.74604	0.868267	0.112908
		13 TRIC-N-28S	1.08017	0.97852	0.872276	0.97699	0.103957
	INFa	1 M1	1	1	1	1	0
		2 M2	1.04109	0.74923	0.901595	0.897304	0.145976
		3 IC	57.2902	40.9722	36.4579	44.9068	10.9593
		4 Lin-E-modi	2.60334	1.95123	1.91234	2.15564	0.38821
		5 Lin-E	39.5878	34.7387	29.1002	34.4756	5.24876
		6 Lin-E-AP	3.53101	2.59454	3.37947	3.16834	0.50267
		7 PIE-E	0.872559	0.628989	1.29525	0.932266	0.337119
		8 TRIC-E	1.06598	2.32029	1.83652	1.74093	0.632595
		9 Lin-N-modi	4.15415	2.80592	3.27624	3.41211	0.684307
		10 Lin-N	8.58333	6.04798	9.59798	8.07643	1.82848
		11 Lin-N-AP	1.34726	1.18955	0.898504	1.14511	0.227657
		12 PIE-N	1.1898	0.698415	1.25581	1.04801	0.304549
		13 TRIC-N-28S	1.51804	1.06952	1.51405	1.3672	0.257809
	TNFa	1 M1	1	1	1	1	0
		2 M2	1.24467	1.37259	1.02199	1.21308	0.177423
		3 IC	27.7699	30.0114	27.7545	28.5119	1.2986
		4 Lin-E-modi	1.7086	1.61762	1.0571	1.46111	0.352828
		5 Lin-E	19.2706	20.9071	20.6854	20.2877	0.887767
		6 Lin-E-AP	0.634121	0.716309	0.970084	0.773505	0.175132
		7 PIE-E	0.34401	0.192121	0.181731	0.239287	0.0908409
		8 TRIC-E	0.55934	3.91091	1.93344	2.13456	1.68481
		9 Lin-N-modi	0.754189	1.23768	1.05614	1.016	0.244231
		10 Lin-N	7.07641	8.11489	8.28484	7.82538	0.654167
		11 Lin-N-AP	5.13083	5.06204	4.54465	4.91251	0.320423
		12 PIE-N	0.641909	0.789272	0.774553	0.735245	0.081165
		13 TRIC-N-28S	0.457244	0.49009	0.36983	0.439055	0.0621592
	IL6	1 M1	1	1	1	1	0
		2 M2	1.26176	1.06374	1.14755	1.15768	0.0993982
		3 IC	325.114	316.633	289.602	310.45	18.5461
		4 Lin-E-modi	3.08018	2.62886	2.44995	2.71966	0.324779
		5 Lin-E	632.057	611.548	509.795	584.466	65.4758
		6 Lin-E-AP	5.81476	5.79853	7.06059	6.22462	0.72401
		7 PIE-E	1.35157	1.1062	1.55037	1.33604	0.222491
		8 TRIC-E	1.73851	3.32386	1.58379	2.21539	0.963077
		9 Lin-N-modi	26.7099	27.2451	27.0292	26.9947	0.269271
		10 Lin-N	184.236	144.158	231.425	186.606	43.6817
		11 Lin-N-AP	24.9614	22.6326	26.9509	24.8483	2.16138
		12 PIE-N	0.940872	0.93248	1.30845	1.0606	0.214687
		13 TRIC-N-28S	1.6946	1.16182	1.28958	1.382	0.278156
	INFb	1 M1	1	1	1	1	0
		2 M2	0.124455	0.363168	0.314839	0.267487	0.126205
		3 IC	4121.47	5085.5	5353.54	4853.5	647.968
		4 Lin-E-modi	1.14527	1.0369	1.70036	1.29418	0.355915
		5 Lin-E	7158.06	10644.4	12340.4	10047.6	2642.21
		6 Lin-E-AP	9.54107	11.7332	13.8763	11.7169	2.16764
		7 PIE-E	0.342189	0.665099	0.448387	0.485225	0.164577
		8 TRIC-E	2.21411	0.930834	0.766991	1.30398	0.792445
		9 Lin-N-modi	17.137	21.0419	22.2255	20.1348	2.66277
		10 Lin-N	1757.25	1466.86	1692.81	1638.97	152.495
		11 Lin-N-AP	0.840398	0.627993	0.792852	0.753747	0.111471
		12 PIE-N	0.357628	0.6117	0.614167	0.527832	0.147406
		13 TRIC-N-28S	0.412741	0.560682	0.676588	0.550004	0.132247
	CCL5	1 M1	1	1	1	1	0
		2 M2	0.499947	0.441766	0.301543	0.414419	0.10199
		3 IC	13490.5	15676	16283	15149.8	1468.73
		4 Lin-E-modi	1.04495	0.950781	1.15302	1.04959	0.101201
		5 Lin-E	12088	14251.5	13401.6	13247	1090
		6 Lin-E-AP	21.8546	27.7051	25.3774	24.9791	2.94555
		7 PIE-E	0.55193	0.579259	0.613263	0.581484	0.030727
		8 TRIC-E	1.74029	1.7389	1.88815	1.78911	0.0857713
		9 Lin-N-modi	53.5425	60.1898	65.9799	59.9041	6.22363
		10 Lin-N	14198.4	18053.3	17785.6	16679.1	2152.53
		11 Lin-N-AP	9.68289	10.1196	11.3101	10.3709	0.842227
		12 PIE-N	0.182849	0.111165	0.188054	0.160689	0.0429686
		13 TRIC-N-28S	0.213321	0.336748	0.224296	0.258122	0.068313
Fig. 6j	Gene		1	2	3	Mean	SD
	RIG-I	1 M1	1	1	1	1	0
		2 M2	1.02595	1.14479	1.40474	1.19183	0.193726
		3 IC	136.125	170.577	92.7468	133.15	39.0002
		4 Lin-Z	170.582	169.716	73.3801	137.893	55.8712
		5 PIE-Z-HR	88.9134	85.7143	72.0929	82.2402	8.93223
		6 TRIC-Z-HR	88.747	89.8837	91.5087	90.0464	1.38804
		7 PIE-Z-APRH	1.08099	1.1112	1.16602	1.1194	0.0431035
		8 TRIC-Z-APRH	0.831753	1.32003	1.35706	1.16961	0.293182
		9 TRIC-Z-m6A	8.14803	8.78729	12.214	9.71643	2.18643
		10 TRIC-Z-psu	2.57761	3.60867	4.9748	3.72036	1.20249
	INFa	1 M1	1	1	1	1	0
		2 M2	1.10411	1.39935	1.25876	1.25407	0.147677
		3 IC	23.9306	28.8807	31.6235	28.1449	3.89887
		4 Lin-Z	14.2808	15.1051	6.92972	12.1052	4.50101
		5 PIE-Z-HR	2.15371	2.00659	2.20537	2.12189	0.103139
		6 TRIC-Z-HR	2.42343	1.98554	2.40801	2.27233	0.248483
		7 PIE-Z-APRH	1.30257	2.12282	1.01215	1.47918	0.576016
		8 TRIC-Z-APRH	1.58155	2.27737	1.00803	1.62232	0.635649
		9 TRIC-Z-m6A	1.67319	2.82644	2.94919	2.48294	0.703949
		10 TRIC-Z-psu	1.36808	1.79212	1.91832	1.69284	0.288241
	TNFa	1 M1	1	1	1	1	0
		2 M2	0.634896	0.946973	0.228568	0.603479	0.360231
		3 IC	25.6808	112.178	112.465	83.4415	50.0225
		4 Lin-Z	12.3208	42.2129	21.5673	25.367	15.304
		5 PIE-Z-HR	32.6373	14.7496	27.3097	24.8989	9.18429
		6 TRIC-Z-HR	47.8682	23.7299	42.6362	38.0781	12.6983
		7 PIE-Z-APRH	0.6019	1.27025	0.396893	0.756347	0.456704
		8 TRIC-Z-APRH	0.488543	1.74569	0.767011	1.00041	0.660272
		9 TRIC-Z-m6A	0.614799	1.9247	1.8076	1.44903	0.724835
		10 TRIC-Z-psu	0.396533	1.18087	1.72515	1.10085	0.667912
	IL6	1 M1	1	1	1	1	0
		2 M2	1.36022	1.4746	1.52585	1.45356	0.0847966
		3 IC	112.371	182.013	38.2383	110.874	71.8992
		4 Lin-Z	171.89	199.216	23.0638	131.39	94.8029
		5 PIE-Z-HR	92.6027	60.8815	63.5207	72.335	17.6019
		6 TRIC-Z-HR	122.056	83.9784	88.2624	98.0989	20.8576
		7 PIE-Z-APRH	1.32006	1.93888	0.864567	1.3745	0.539222
		8 TRIC-Z-APRH	1.27474	2.4579	1.1046	1.61242	0.737139
		9 TRIC-Z-m6A	4.71917	7.51483	3.22706	5.15369	2.17666
		10 TRIC-Z-psu	2.15696	4.15895	2.23063	2.84885	1.13518
	INFb	1 M1	1	1	1	1	0
		2 M2	1.14413	1.41175	0.134514	0.896799	0.673582
		3 IC	6509.71	10651.3	11628.7	9596.57	2717.6
		4 Lin-Z	2826.4	4412.44	3252.41	3497.09	820.842
		5 PIE-Z-HR	779.903	876.477	1019.1	891.828	120.337
		6 TRIC-Z-HR	915.927	948.479	1358.39	1074.26	246.595
		7 PIE-Z-APRH	0.622406	1.70733	0.725456	1.0184	0.598855
		8 TRIC-Z-APRH	0.937792	3.04598	0.876959	1.62025	1.2351
		9 TRIC-Z-m6A	8.58225	19.7171	39.3458	22.5484	15.576
		10 TRIC-Z-psu	5.21056	10.1337	12.4849	9.27639	3.71218
			20230901-2
	CCL5	1 M1	1	1	1	1	0
		2 M2	2.29864	1.61	0.359753	1.4228	0.982905
		3 IC	150442	87778	109307	115842	31839.2
		4 Lin-Z	49120.3	46763.9	29576	41820	10668.9
		5 PIE-Z-HR	12341.8	9299.71	9792.57	10478	1632.77
		6 TRIC-Z-HR	22308.7	14998.3	21113.2	19473.4	3921.36
		7 PIE-Z-APRH	52.1961	10.2429	29.3773	30.6054	21.0035
		8 TRIC-Z-APRH	30.674	14.8494	18.5917	21.3717	8.2705
		9 TRIC-Z-m6A	314.198	54.7636	152.855	173.939	130.996
		10 TRIC-Z-psu	125.939	46.0156	94.037	88.6638	40.2315

## Sheet: Fig 7
Fig. 7a	1	2	3	4	5	6	7
	Day 1					Mean	SD
	RAW	Number	1	2	3
		Mock	27	11	23	20.3333	8.32666
		Lin NanoLuc	2246402	2158241	2207879	2204174	44197.1
		PIE-Nluc	2961837	3030388	3178946	3057057	110984
		TIRC-Nluc	2987745	3156565	3154728	3.09968e+06	96942.3
	Day 2
	RAW	Number	1	2	3
		Mock	35	13	27	25	11.1355
		Lin NanoLuc	1669816	1641058	1665989	1.65895e+06	15616.4
		PIE-Nluc	2953772	3101660	3265437	3.10696e+06	155900
		TIRC-Nluc	3646490	3707768	3696193	3.68348e+06	32556
	Day 3
	RAW	Number	1	2	3
		Mock	636	435	360	477	142.713
		Lin NanoLuc	1095996	888841	1032287	1005708	106104
		PIE-Nluc	2689582	2687114	2832912	2736536	83473.2
		TIRC-Nluc	3293196	3319720	3161147	3258021	84937.1
	Day 4
	RAW	Number	1	2	3
		Mock	854	112	28	331.333	454.587
		Lin NanoLuc	392902	388920	350057	377293	23670.9
		PIE-Nluc	1220799	1223444	1159928	1.20139e+06	35931.8
		TIRC-Nluc	1575400	1534454	1433485	1.51445e+06	73042.4
	Day 5
	RAW	Number	1	2	3
		Mock	121	9	25	51.6667	60.575
		Lin NanoLuc	304332	313066	280831	299410	16671.7
		PIE-Nluc	923944	1174836	1148322	1.08237e+06	137838
		TIRC-Nluc	1329526	1391277	1363709	1361504	30934.5
	Day 6
	RAW	Number	1	2	3
		Mock	463	31	55	183	242.784
		Lin NanoLuc	212176	199530	213036	208247	7561.67
		PIE-Nluc	768565	862026	842098	824230	49226
		TIRC-Nluc	993995	907047	921556	940866	46579.5
	Day 7
	RAW	Number	1	2	3
		Mock	493	68	26	195.667	258.353
		Lin NanoLuc	183612	151706	116612	150643	33512.6
		PIE-Nluc	585085	648244	602370	611900	32640.1
		TIRC-Nluc	713200	845792	806788	788593	68142.8
Fig. 7b	Cumulative	Mock	2629	679	544	1284	1166.76
		Lin NanoLuc	6105236	5741362	5866691	5.90443e+06	184849
		PIE-Nluc	12103584	12727712	13030013	1.26204e+07	472439
		TIRC-Nluc	14539552	14862623	14537606	1.46466e+07	187089
Fig. 7f		1	2	3	4	mean	SD
	Mock	18	2	28	10	14.5	11.1206
	T2A	65	129	114	70	94.5	31.8381
	Lin	1173161	1270810	1010361	1326974	1.19533e+06	138723
	CVB3	1360257	1472500	1114992	1369709	1.32936e+06	151685
	CSFV	43667	35492	80807	77811	59444.2	23211.6
	CSFV-RC	714446	597641	738253	719599	692485	64050.9

## Sheet: Extended Data Fig 2
Extended Data Fig. 2b	V0		1	2	3
		CircRNA ratio	0.314376	0.280843	0.314629
		Ratio of circRNA and FL	0.372612
		Relative ratio to limit	0.843707	0.753715	0.844387
		mean	0.813936
		SD	0.0521545
Extended Data Fig. 2c	V1.0		1	2	3
		circRNA/intron ratio	1.02713	0.925353	0.975443
		mean	0.975976
		SD	0.0508921
	V1.1		1	2	3
		circRNA/intron ratio	0.607271	0.656521	0.570966
		mean	0.611586
		SD	0.0429406
	V1.2		1	2	3
		circRNA/intron ratio	0.532011	0.65401	0.587976
		mean	0.591332
		SD	0.0610686
Extended Data Fig. 2f	Mg concentration (mM)	Replicate #	RNA/ml IVT reaction (mg/ml)	mean	SD
	10	1	1.5908	1.494	0.0906148
	10	2	1.4112
	10	3	1.48
	12	1	4.2632	4.10453	0.236104
	12	2	4.2172
	12	3	3.8332
	14	1	4.2876	4.1804	0.168652
	14	2	4.2676
	14	3	3.986
	16	1	4.3848	4.24573	0.223774
	16	2	4.3648
	16	3	3.9876
	18	1	4.2952	4.17333	0.193346
	18	2	4.2744
	18	3	3.9504
	20	1	4.34	4.12933	0.289828
	20	2	4.2492
	20	3	3.7988
	22	1	4.2948	4.13507	0.213635
	22	2	4.218
	22	3	3.8924
	24	1	4.2336	4.00387	0.22459
	24	2	3.9932
	24	3	3.7848
Extended Data Fig. 2j		EGFP	Fluc	Spike	Cas9	Factor 8
	1	0.896338	0.874021	0.911658	0.753589	0.779198
	2	0.918231	0.879118	0.89373	0.754349	0.812188
	3	0.921401	0.878668	0.899537	0.765232	0.789027
	mean	0.91199	0.877269	0.901642	0.757723	0.793471
	SD	0.0136473	0.00282156	0.00914707	0.00651366	0.016938

## Sheet: Extended Data Fig 7
Extended Data Fig. 7b	Gene		1	2	3	mean	SD
	RIG-I	1 M1	1	1	1	1	0
		2 M2	1.27041	1.30804	1.20398	1.26081	0.0526916
		3 IC	193.14	233.488	218.156	214.928	20.3668
		4 Lin-E-modi	1.18064	1.2697	1.41883	1.28972	0.120352
		5 Lin-E	205.706	251.238	274.704	243.883	35.0824
		6 PIE-E	113.066	124.344	131.841	123.084	9.45065
		7 TRIC-E	121.913	128.333	118.852	123.033	4.83877
		8 Lin-N-modi	12.5776	12.3804	11.6815	12.2132	0.470867
		9 Lin-N	199.877	240.915	235.614	225.469	22.3214
		10 PIE-N	128.698	123.612	146.817	133.042	12.1972
		11 TRIC-N-28S	57.2319	75.7778	65.7035	66.2377	9.2845
	INFa	1 M1	1	1	1	1	0
		2 M2	0.545063	0.764676	0.671918	0.660553	0.110247
		3 IC	27.3112	26.1843	27.6292	27.0416	0.759256
		4 Lin-E-modi	1.11491	1.59627	1.51232	1.40783	0.25713
		5 Lin-E	23.9675	30.3495	29.9392	28.0854	3.57213
		6 PIE-E	2.19103	2.30374	2.03031	2.17503	0.13742
		7 TRIC-E	1.78828	1.70595	1.8452	1.77981	0.0700102
		8 Lin-N-modi	1.72296	1.55685	1.52218	1.60066	0.10732
		9 Lin-N	3.22057	4.60898	3.59856	3.80937	0.717811
		10 PIE-N	4.8222	4.43032	4.95066	4.73439	0.271054
		11 TRIC-N-28S	1.31647	1.45647	1.64115	1.47136	0.162853
	TNFa	1 M1	1	1	1	1	0
		2 M2	0.195858	0.639809	0.292397	0.376022	0.233491
		3 IC	327.702	274.183	210.207	270.698	58.825
		4 Lin-E-modi	3.25277	1.54809	3.34781	2.71622	1.01275
		5 Lin-E	66.6948	91.5375	56.7971	71.6765	17.898
		6 PIE-E	3.72833	1.65733	3.50125	2.9623	1.13583
		7 TRIC-E	74.4508	10.0567	57.7578	47.4218	33.4182
		8 Lin-N-modi	7.44122	3.41233	4.56087	5.13814	2.07556
		9 Lin-N	26.2996	26.5249	25.4029	26.0758	0.593576
		10 PIE-N	7.27242	5.19566	9.13545	7.20118	1.97086
		11 TRIC-N-28S	6.39265	0.875558	5.41255	4.22692	2.94344
	IL6	1 M1	1	1	1	1	0
		2 M2	1.74724	1.49623	2.20102	1.81483	0.357223
		3 IC	464.602	490.891	627.576	527.69	87.497
		4 Lin-E-modi	3.16996	1.7657	2.80987	2.58184	0.729376
		5 Lin-E	937.37	1092.81	1232.67	1087.62	147.716
		6 PIE-E	48.2487	38.1675	55.5378	47.318	8.72247
		7 TRIC-E	123.169	90.5604	128.508	114.079	20.5419
		8 Lin-N-modi	50.2057	51.2864	64.4458	55.3126	7.92803
		9 Lin-N	397.406	423.326	522.559	447.764	66.0582
		10 PIE-N	114.948	82.4276	116.471	104.616	19.2306
		11 TRIC-N-28S	14.3854	13.05	16.769	14.7348	1.88395
	INFb	1 M1	1	1	1	1	0
		2 M2	0.46246	0.281107	0.166476	0.303348	0.14924
		3 IC	1159.74	990.028	754.407	968.058	203.557
		4 Lin-E-modi	0.232685	0.213728	0.338471	0.261628	0.0672197
		5 Lin-E	5571.01	5263.14	3666.52	4833.56	1022.34
		6 PIE-E	231.026	138.205	124.974	164.735	57.7897
		7 TRIC-E	298.359	189.674	146.883	211.639	78.0904
		8 Lin-N-modi	153.524	127.392	88.0758	122.997	32.9448
		9 Lin-N	935.129	792.738	760.59	829.486	92.8913
		10 PIE-N	343.672	308.309	207.249	286.41	70.7991
		11 TRIC-N-28S	32.3326	29.4356	20.412	27.3934	6.21713
	CCL5	1 M1	1	1	1	1	0
		2 M2	0.281865	0.377843	0.919059	0.526255	0.343546
		3 IC	130330	201191	169920	167147	35511.9
		4 Lin-E-modi	1.78775	1.85147	2.30599	1.98174	0.282616
		5 Lin-E	60228.6	98754.9	64706.6	74563.4	21069.8
		6 PIE-E	5345.97	6562.32	5837.83	5915.37	611.869
		7 TRIC-E	5081.26	5670.14	4689.45	5146.95	493.635
		8 Lin-N-modi	6351.83	9282.49	7110.96	7581.76	1521
		9 Lin-N	105098	142065	107208	118124	20760.8
		10 PIE-N	19916.5	26216.9	20472.7	22202	3488.09
		11 TRIC-N-28S	715.331	1116.35	1456.73	1096.14	371.114

## Sheet: Extended Data Fig 10
Extended Data Fig. 10b	Day 1		1	2	3	4	mean	SD
		Mock	4.8	32.8	10	3.6	12.8	13.6196
		Lin NanoLuc	793654	438304	940295	674010	711566	212240
		CVB3-NanoLuc	514700	955073	519076	1.09405e+06	770726	298553
	Day 2
		Mock	29	16	25	5	18.75	10.6575
		Lin NanoLuc	840725	164175	723639	1441432	792493	523760
		CVB3-NanoLuc	1453040	2833405	63664	302589	1.16317e+06	1.26797e+06
	Day 3
		Mock	53	35	25	257	92.5	110.277
		Lin NanoLuc	321573	391954	536480	524616	443656	104480
		CVB3-NanoLuc	1725939	2233652	2270949	728926	1.73987e+06	718347
	Day 4
		Mock	119	42	42		67.6667	44.456
		Lin NanoLuc	512094	247171	923437		560901	340765
		CVB3-NanoLuc	2473880	2819339	2047056		2.44676e+06	386855
	Day 5
		Mock	23	36	26	23	27	6.16441
		Lin NanoLuc	346250	594597	281369	350954	393292	137908
		CVB3-NanoLuc	3079683	2435330	1728939	1989323	2.30832e+06	591206
	Day 6
		Mock	43	56	0	21	30	24.6712
		Lin NanoLuc	324757	435554	385584	249109	348751	80406.6
		CVB3-NanoLuc	941370	1026255	1395577	1048773	1.10299e+06	200463
	Day 7
		Mock	32	7	0	13	13	13.7356
		Lin NanoLuc	298794	301223	303591	305610	302304	2948.14
		CVB3-NanoLuc	650777	643943	877936	1245578	854558	282447
